# Supplementary material for: An ETFDH-driven metabolon supports OXPHOS efficiency in skeletal muscle by regulating coenzyme Q homeostasis
Source: Nat Metab. 2024 Jan 19;6(2):209–25. doi: 10.1038/s42255-023-00956-y (PMC10896730; doi:10.1038/s42255-023-00956-y)
Supplement: Supplementary file 3 — Statistical source data. [file 42255_2023_956_MOESM3_ESM.xlsx]

## Sheet: Source data - Fig. 1
	Figure 1c
	CRL	ETFDH-ko	ETFDH-ko + ETFDH
	4.02345e-12	2.74723e-13	4.50593e-12
	3.95632e-12	3.58628e-13	4.2928e-12
	3.95438e-12	2.28734e-13	2.78392e-12
	4.26764e-12	7.46671e-13	2.63888e-12
	4.61397e-12	1.5518e-12
	4.49335e-12	6.5047e-13
	4.85669e-12	1.42082e-12
	Figure 1d
	CRL	ETFDH-ko	ETFDH-ko + ETFDH
	2.74096	0.30686	1.3815
	2.77287	0.268464	1.77287
	2.8142	0.326348	1.34283
	2.84819	0.268123	1.70874
	2.91529	0.269488
	2.95451	0.23058
	Figure 1e
		CRL							ETFDH-ko
	0h	101.133	95.4425	103.448	103.076	96.9316	101.359	98.641	100.121	99.6865	102.17	101.798	101.87	93.12	99.8018
	24h	156.643	208.97	159.127	185.387	148.278	132.17	120.562	176.61	166.771	128.792	101.09	79.2001	78.4541	97.5368
	36h	364.022	392.38	452.472	399.372	418.858	422.976	424.703	211.671	199.711	217.868	251.318	241.253	132.821	132.666
	Figure 1f
		CRL							ETFDH-ko
	0h	96.1806	99.2313	104.636	99.599	100.401	102.44	97.5668	103.723	105.621	102.498	107.538	110.826	80.4079	106.132
	24h	157.314	131.876	131.852	137.785	134.14	157.918	178.882	124.934	120.154	120.178	117.985	90.7487	107.131	78.038
	36h	566.539	578.861	491.256	494.481	487.424	481.456	472.947	439.611	464.809	423.805	151.556	112.656	180.703	210.098
	Figure 1g
	Glucose 4.5 mM	CRL							ETFDH-ko
	0h	99.2734	99.9119	100.859	96.5869	103.42	100.615	99.3922	100.286	100	100.991	100.441	101.062	99.3922	101.381
	24h	132.1	129.436	134.192	130.635	136.834	137.222	128.726	133.818	132.849	143.989	129.325	130.835	137.367	131.835
	36h	565.346	583.223	543.329	591.526	487.127	452.341	455.104	503.963	567.988	547.996	485.038	485.038	447.507	417.047
	Glucose 10 mM	CRL							ETFDH-ko
	0h	102.807	96.5822	100.634	102.733	97.2672	95.916	104.084	108.013	110.661	100.837	108.785	112.411	94.9182	103.632
	24h	138.298	139.837	141.105	137.706	139.625	116.069	127.538	136.034	143.232	141.354	135.333	141.958	121.221	121.226
	36h	686.012	695.88	675.781	735.64	746.237	698.793	698.138	687.121	732.662	732.639	738.746	786.383	700.041	699.286
	Figure 1h
	CRL	ETFDH-ko	ETFDH-ko + ETFDH
	103.995	69.5759	210.641
	115.701	70.1014	121.906
	98.3827	66.6152	166.114
	96.7223	66.7388	300.202
	187.835	87.9278	103.982
	103.138	69.6295	101.6
	110.354	81.0448	114.446
	101.736	128.263	157.487
	156.807	68.3581	290.984
	118.687	60.623	138.261
	150.766	64.5636	114.045
	290.823	65.8057	123.261
		75.5143	133.965
			322.683
			166.381
			147.202
			115.051
			115.549
	Figure 1i
	CRL	ETFDH-ko	ETFDH-ko + ETFDH
	1.15	0.84	1.21
	1.12	1.11	0.97
	1.2	0.486226	1.09
	1.00999	0.644972
	0.902204	0.826102
	1.16219
	Figure 1m
	CRL	ETFDH-ko	ETFDH-ko + ETFDH
	253	6	93
	216	14	68
	301	5	227
	157	4	31
	178	5	30
	209	12	103
	116	2	48
