# Supplementary material for: An ETFDH-driven metabolon supports OXPHOS efficiency in skeletal muscle by regulating coenzyme Q homeostasis
Source: Nat Metab. 2024 Jan 19;6(2):209–25. doi: 10.1038/s42255-023-00956-y (PMC10896730; doi:10.1038/s42255-023-00956-y)
Supplement: Supplementary file 4 — Statistical source data. [file 42255_2023_956_MOESM4_ESM.xlsx]

## Sheet: Source data - Fig. 2
	Figure 2a
	CRL	ETFDH-ko
	89.0052	18.3246
	101.222	20.9424
	117.801	16.5794
	123.909	20.9424
	126.527	34.904
	120.419	50.6108
	103.839	49.7382
	99.4764	27.9232
	92.4956	65.7068
	75.9162	50.8984
	65.445	64.0342
	Figure 2b
		CRL						ETFDH-ko
	Vehicle	113.008	101.626	96.748	94.3089	106.504	89.4309	81.3008	76.8293	82.1138	78.9431
	Antimycin A	82.9268	77.3984	69.6748	82.9268	74.7155	65.4471	72.8455	68.8618	64.2276	73.4959	70.0813	65.8537
	Figure 2c
	CRL	ETFDH-ko	ETFDH-ko + ETFDH
	100.485	201.942	96.9972
	103.398	197.573	106.28
	97.0874	203.398	199.276
	96.0938	244.531	103.178
	94.5312	240.625	156.556
	91.4062	236.719	123.456
	107.031	257.812
	107.812	256.25
	105.469	262.5
	Figure 2d
	CRL	ETFDH-ko	ETFDH-ko + ETFDH
	106.796	576.214	135.783
	107.282	561.65	145.92
	107.282	551.456	100.834
	107.12	563.107	156.57
	72.0536	378.771
	Figure 2e
		CRL										ETFDH-ko										ETFDH-ko + ETFDH
	Vehicle	103.518	110.553	83.4171	91.9598	86.9347	123.618	101.352	99.965	112.952		109.74	119.264	94.8052	102.165	83.9827	90.9091	80.5874	99.961	110.964		100.671	110.692	101.07
	Rotenone	285.427	301.507	308.543	308.543							335.714	339.827	248.268	259.524							300.288	298.452	289.578
	Malonate	125.628	130.653	122.111	102.01							112.554	123.377	107.576	105.411							120.474	112.745	114.586
	Antimycin A	273.367	274.874	266.332	267.337	216.406	214.062	217.188	230.469	226.562	228.906	123.809	124.892	125.108	172.727	190.282	189.342	186.207	141.505	140.251	178.683	267.747	255.643	240.468	200.171	178.659
	Figure 2f
	time (s)	CRL			ETFDH-ko
	0	0.075	0.074	0.074	0.119	0.109	0.109
	2	0.076	0.075	0.075	0.119	0.109	0.109
	4	0.074	0.073	0.073	0.119	0.109	0.109
	6	0.075	0.074	0.074	0.119	0.109	0.109
	8	0.075	0.074	0.074	0.119	0.109	0.109
	10	0.074	0.073	0.073	0.119	0.109	0.109
	12	0.115	0.114	0.114	0.119	0.114	0.114
	14	0.115	0.114	0.114	0.119	0.114	0.114
	16	0.115	0.114	0.114	0.119	0.114	0.114
	18	0.115	0.114	0.114	0.119	0.114	0.114
	20	0.115	0.114	0.114	0.119	0.114	0.114
	Figure 2g
		CRL			ETFDH-ko
	Q10H2/Q10	0.317597	0.26971	0.320175	0.92638	0.66129	0.568047
	Q9H2/Q9	0.386187	0.423417	0.466574	1.00081	0.832173	0.754956
	mitoROS (% of CRL)	100	96	104	255	243	212
	Figure 2j
	CRL	ETFDH-ko	ETFDH-ko + ETFDH	ETFDH-ko + Y271A + G273E
	96.8872	129.183	107.782	127.237
	104.28	126.848	106.615	128.016
	97.2763	113.619	107.393	127.626
	100.778	131.128	107.393	136.576
	101.556	131.518	98.8327	117.121
	99.2218	124.06	97.2763	125.227
	100		104.215
	Figure 2l
	CRL	ETFDH-ko	CRL + AOX	ETFDH-ko + AOX
	121.723	207.491	65.1685	98.5019
	120.974	210.112	65.5431	95.1311
	87.6404	194.382	74.9064	122.846
	86.5169	203.995	70.412	117.603
	84.6442		67.7903	118.727
	100.3		68.764	110.562
	Figure 2m
	CRL	ETFDH-ko	CRL + AOX	ETFDH-ko + AOX
	227	190.346	368.109	146.298
	256	160.598	229.178	106.694
	197.657	108.766	191.441	194.585
	200	85.1427	191.986	198.575
	205	120.998	178.299	139.24
	225.978	200.538	335.027	140.686
	170.084	180.205	196.895	130.713
	277	108.793	195.88	191.521
	185.374	27.6539	297.132	184.015
	215.96	121.447	179.362	108.963
	Figure 2n
	CRL	ETFDH-ko	CRL + AOX	ETFDH-ko + AOX
	89.726	69.1781	83.5616	67.2603
	81.5069	61.5069	74.6575	57.9452
	75.3425	57.2603	69.1781	50.8904
	126.712	64.863	89.726	64.3151
	117.123	59.1781	76.0274	54.726
	108.904	55.137	76.0274	47.4657
	Figure 2o
	CRL	ETFDH-ko	ETFDH-ko + AOX
	79.375	52.5	41
	107.5	58	44.5
	130	50.5	42
	130	61	45.5
	131.875	63	41.5
	120	60	26.5
	112.5		23
	100		19.5
