# Supplementary material for: An ETFDH-driven metabolon supports OXPHOS efficiency in skeletal muscle by regulating coenzyme Q homeostasis
Source: Nat Metab. 2024 Jan 19;6(2):209–25. doi: 10.1038/s42255-023-00956-y (PMC10896730; doi:10.1038/s42255-023-00956-y)
Supplement: Supplementary file 5 — Statistical source data. [file 42255_2023_956_MOESM5_ESM.xlsx]

## Sheet: Source data - Fig. 3
	Figure 3a
	CRL	ETFDH-ko
	0.816414	1.03476
	0.702496	0.825907
	1.16292	1.12969
	0.862931	1.01031
	0.798852	0.811667
	0.935554	1.19828
	0.791099	0.961976
	0.570857	0.570857
	0.896157	0.978431
	0.657047	0.819855
	0.624652	0.735129
	0.528296	0.982663
	Figure 3b
		Average glycolytic flux	Average OCR
	CRL	0.778939	240
	ETFDH-ko	0.921627	95
	Figure 3c
		CRL							ETFDH-ko
	G1	67.2	61	62.8	59.6	66.7	66	65.8	31	35.6	35.6	36	32.4	32.3	32.8
	S	8.18	7.68	7.9	8.55	7.62	7.82	8.11	14.4	14.7	14.8	14	14.4	14.2	14.7
	G2	24	30.8	28.8	31.1	25	25.4	25.5	53.3	48	48	47.5	52.2	51.9	51.6
	Figure 3e
	CYCLIN A	CYCLIN B	CYCLIN D	CYCLIN E	CDK1	CDK2	CDK4	CDK6	p21	p27	p57	INK4A	INK4C	TGFB	SMAD3
	-1.72592	2.53059	0.0120026	-1.71391	-4.6432	0.95045	1.38139	0.577032	0.962	-1.66599	5.89271	1.79245	0.553824	4.41863	4.27585
	-1.27521	4.10532	-0.00149376	-1.6456	-4.20521	1.3954	0.997433	0.330941	1.13304	-2.00049	4.05748	0.613295	0.721808	4.63494	4.15199
	-1.58014	3.74795	-0.0631364	-1.79596	-5.09306	1.07866	0.46541	0.596531	0.879926	-2.31755	5.18762	0.738814	0.789576	4.71147	4.69975
	-4.50895	2.53059	0.0120026	-1.71391	-4.6432	0.95045	1.38139	0.577032	0.962	-1.66599	5.89271	1.79245	0.553824	4.71147	4.69975
	Figure 3f
	MyoD	CRL			ETFDH-ko				Myf5	CRL			ETFDH-ko				MyoG	CRL			ETFDH-ko				MyHC1	CRL			ETFDH-ko				MyHC7	CRL			ETFDH-ko
	Myoblast	1	0.961671	1.02725	0.427644	0.407145	0.439249		Myoblast	1	1.09569	1.02168	0.977281	0.955654	1.00706		Myoblast	1	1.00991	1.32232	18.7508	17.1396	18.047		Myoblast	1	0.957874	0.931475	2.12872	1.87137	1.94186		Myoblast	1	0.343322	1.13527	10.6757	14.7952	10.3125
	Myocyte	0.290782	0.303155	0.292731	0.265867	0.300387	0.218253		Myocyte	0.728197	0.776238	0.697894	0.707149	0.574408	0.502323		Myocyte	59.4252	54.2031	53.7122	101.666	94.215	94.3068		Myocyte	18.9348	15.4836		11.7959	12.8535	14.1802		Myocyte	7.866	6.91708	9.4366	36.6355	36.3122	40.8875
	Figure 3g
		CRL				ETFDH-ko
	G1	82.11	78.12	80.23	89.32	72.6	77.3	70.1	70.1
	S	1.19	1.99	3.1	0.6	2.3	2.2	3.1	3
	G2	16.2	18.2	19.1	11.3	22.3	22.5	25.2	28.3
	Figure 3h
		CRL				M2			M3			M4			M9
	CoQ10 TOT (pmol/mg prot)	57.6	58	55	54	30.3	23	32	28.8	30	28	11.7	19.2	13.2	32.1	30	31
	mitoROS (% of CRL)	100	97	101	95	131.031	130	142	125.246	120	120	141.047	140	139	196.823	186	165
	Figure 3j
	CRL	ETFDH-ko
	113	5
	118	4
	93	6
	105	1
	70	8
	40	5
	Figure 3k
	ETFDH-ko
	-	+ Riboflavin	+ Q10H2	+ 4-CBA (1 mM)	+ 4-CBA (10 mM)	+ COQ2-ko
	276.923	276.923	298.583	246.923	173.846	150.385
	289.231	276.923	275.865	246.154	167.308	141.923
	293.077	275.458	295.653	239.231	191.923	145
	257.308	268.132	319.633			156.923
	247.692	272.527				161.923
	244.615	270.33				156.923
		279.121
	Figure 3l
	4 CBA	CRL										ETFDH-ko
	-	241.222	193.005	207.504	269.011	174.193	180.36	226.083	199.224			127.198	146.311	81.2347	121.952	155.266	142.78
	+	115.818	165.56	165.437	108.644	119.431	123.2	161.596	126.543	158.413	141.963	176.756	76.1452	113.182	102.059	185.261	118.295	124.782	89.8096
