# Supplementary material for: An ETFDH-driven metabolon supports OXPHOS efficiency in skeletal muscle by regulating coenzyme Q homeostasis
Source: Nat Metab. 2024 Jan 19;6(2):209–25. doi: 10.1038/s42255-023-00956-y (PMC10896730; doi:10.1038/s42255-023-00956-y)
Supplement: Supplementary file 6 — Statistical source data. [file 42255_2023_956_MOESM6_ESM.xlsx]

## Sheet: Source data - Fig. 4
	Figure 4d
	days	wt								Etfdh-/-
	40	20.3	19.6	16.1	24.95	22.35				23.2	20.2
	60	16.4	16.42	29.1	26.98	24.35	21.38	28.75	26.7	22.9	25.96	19.8	22.25	20.43
	70	25	19.52	19.71						27.44	22.84
	80	22.06	26.51							23.35	29.54	18.29	19.85
	90	22.34	27.02	24.7	25.6	28.8	29.22	21.71	24.5	23.97	23.59	24.2	23.6	29.01	20.8	23.8	20.91
	100	24.5	26.2	23.05	31.2	31.2	25.04	25.2		23.7	23.2	23.75	31.9
	110	31.47	31.65	22.87	27.26	24.32	25.39			25.67	30.33	30.93	32.18
	120	22.1	24.3	29.66	27.2	34.51	31.85	31.25		21.57	21.29	23.87	23.5	35	31.91	32.4	29.09
	130	23.7	30.25	32.45						24.2	23.11	22.96	30.06	24.48
	140	28.96	29.28							25.2	23.6	22.98
	170	26.01	33.37	25.62	33.02	37.81	36.59	34.62	34.08	26.12	25.07	26.47	25.6	27.2	27.19
	180		32.47	39.05	35.48					27.55	26.3	30.62
	Figure 4e
	wt	Etfdh-/-
	-2.05	-2.79
	-3.01	-3.31
	-1.64	-2.29
	-2.24	-3.68
	-2.64	-2.95
	-2.16	-3.24
	-3.04	-1.86
	-2.64	-2.24
	-2.16	-2.99
	-2.41	-4
	-2.98
	Figure 4f
		wt											Etfdh-/-
	Fed	40	40	40	40	40	40	40	40	40	40	40	40	40	40	40	40	40	40	40	40	32	40
	Fasting	40	40	40	40	40	40	40	40	40	40	40	32	40	24	16	16	24	8	16	32	24	32
	Figure 4g
	rpm	wt											Etfdh-/-
	8	60	60	60	60	60	60	60	60	60	60	60	60	60	60	60	60	60	60	60	60	60	60
	16	60	60	60	60	60	60	60	60	60	60	60	60	60	60	60	115	60	270	60	60	60	60
	24	60	60	60	60	60	60	60	60	60	95	60	60	60	60	102	129	60	240	92	60	113	115
	32	60	60	60	60	60	60	60	60	60	60	60	114	131	141	240	240	53	240	240	100	203	60
	40	60	60	60	60	60	60	60	60	60	60	60	53	80	240	240	240	240	240	240	155	240	148
	Figure 4k
	wt	Etfdh-/-
	20.6667	91.5238
	50.1905	97.4286
	59.0476	97.4286
	35.4286	106.286
		103.333
	Figure 4n
	Etfdh-/-	Etfdh+/-	Etfdh+/+
	20.6667	73.8095	91.5238
	50.1905	64.9524	97.4286
	82.6667	64.9524	97.4286
	59.0476	76.7619	106.286
	35.4286	70.8571	103.333
