# Supplementary material for: An ETFDH-driven metabolon supports OXPHOS efficiency in skeletal muscle by regulating coenzyme Q homeostasis
Source: Nat Metab. 2024 Jan 19;6(2):209–25. doi: 10.1038/s42255-023-00956-y (PMC10896730; doi:10.1038/s42255-023-00956-y)
Supplement: Supplementary file 8 — Statistical source data. [file 42255_2023_956_MOESM8_ESM.xlsx]

## Sheet: Source data - Ext. Data Fig. 1
	Extended Data Fig. 1b
		CRL									ETFDH-ko
	Basal	236	79	139	109	231	137	141			173.637	145.826	190.758	148.062	133.966	77.8088	67.1754	113.217	103.923	195.273	250.131	166.81	53.0506	153.966
	OSR	44	27	73	143	185	56				79.438	47.9524	78.7512	98.5467	53.3254	24.0702	14.7192	58.6804	24.5421	97.0046	0	170.857	98.5467	41.1003
	Max	278	82	156	137	186	93	263	392	238	130.827	46.4002	106.81	0	105.208	151.573	107.825	216.966	212.47	152.463	150.707	186.874	103.626	175.208
	Extended Data Fig. 1c
	Treatment	CRL			ETFDH-ko
	Vehicle	3.38862e-12	3.69645e-12	3.41855e-12	2.19752e-13	4.96793e-13	2.28302e-13
	Carnitine	4.34373e-12	4.32663e-12	4.52671e-12	6.66096e-13	8.31978e-13	9.06369e-14
	Extended Data Fig. 1d
	CRL	ETFDH-ko
	3.18543	0.235841
	3.47099	0.374856
	3.64239	0.583624
	3.69348	0.538625
	3.10746	0.296345
	2.89464	0.285382
	Extended Data Fig. 1e
		CRL												ETFDH-ko
	Basal	288	177	186	157	255	102	296	202	199	165	241	116	80	30	63	58	87	76	92	63
	Max	226.951	135.364	163.716	134.92	221.86	69.677	244.489	150.298	174.834	144.424	196.961	72.2989	45	21	19	16	52	27	62	38
	OSR	667	443	380	372	546	170	641	434	416	366	548	171	168	140	205	203	202	162	198	159
	Extended Data Fig. 1f
	CRL	ETFDH-ko	ETFDH-ko + ETFDH
	220.279	56.4921	273.359
	220.279	72.1339	159.427
	129.094	92.1578	98.0953
	91.7342	93.7881	131.778
	138.18	92.8158	175.175
	82.7498	127.132	221.855
	220.279	53.2159	71.4997
	123.114	103.46	134.906
	93.7107	69.0118	161.503
	131.25	65.0591	162.844
	84.9765	96.8353	168.907
	87.1324	98.9917	183.716
	103.352	60.6521	184.588
	88.2609	86.3963	192.951
	70.7633	113.999	106.079
	123.831	83.2816	154.702
	129.703	90.2559	165.415
	121.291	89.5295
	98.3466	78.5048
	195.694	85.7392
	145.397	94.9312
	169.623	105.584
	Extended Data Fig. 1g
	CRL	ETFDH-ko	ETFDH-ko + ETFDH
	59.5657	47.9927	52.7263
	68.0471	53.1098	109.29
	112.969	71.7986	131.662
	80.0736	70.3503	76.2081
	127.289	76.2994	55.6336
	78.6746	43.5318	111.139
	187.046	79.0727	146.214
	83.6831	55.2431	59.2053
	121.29	50.4836	45.3209
	73.4527	78.5457	129.621
	75.9981	74.6097	133.175
	94.7018	50.8907	32.8116
	76.3592	73.3228	161.286
	61.2188	89.139	84.3388
	108.232	66.0195	126.058
	110.672	69.2114
	86.9217	72.5565
	171.572	65.8463
	129.571	68.7788
		75.1319
		82.9241
	Extended Data Fig. 1h
	NDUFA9	CRL	ETFDH-ko		UQCRC2	CRL	ETFDH-ko
		1	4.3			1	1.2
		0.9	4.4			0.89	2.6
		1.2	3.4			1.1	2
		0.7	2.9			0.88	1.89
