# Supplementary material for: An ETFDH-driven metabolon supports OXPHOS efficiency in skeletal muscle by regulating coenzyme Q homeostasis
Source: Nat Metab. 2024 Jan 19;6(2):209–25. doi: 10.1038/s42255-023-00956-y (PMC10896730; doi:10.1038/s42255-023-00956-y)
Supplement: Supplementary file 9 — Statistical source data. [file 42255_2023_956_MOESM9_ESM.xlsx]

## Sheet: Source data - Ext. Data Fig. 2
	Extended Data Fig. 2d
		CRL			ETFDH-ko
	CI	430.868	474.277	482.315	454.18	517.685	533.762
	CII	37.44	32.64	29.6	35.68	32.8	29.76
	CIV	290.476	342.857	385.714	271.429	319.048	352.381
	Extended Data Fig. 2e
	CRL	ETFDH-ko	ETFDH-ko + ETFDH
	113.008	75.9803	96.4358
	101.626	81.3008	88.5843
	96.748	76.8293	99.3597
	94.3089	77.421	78.583
	106.504	82.1138	90.7582
	89.4309	78.9431
	Extended Data Fig. 2f
	CRL	ETFDH-ko
	1.78632	0.0726375
	1.57778	0.0115889
	2.24752	0.0202562
	Extended Data Fig. 2g
	Treatment	CRL												ETFDH-ko
	Vehicle	103.518	110.553	83.4171	91.9598	86.9347	123.618	96.0938	94.5312	91.4062	107.031	107.812	105.469	109.74	119.264	94.8052	102.165	83.9827	90.9091	98.1191	96.5517	94.9843	103.448	102.821	105.329
	Antimycin	273.367	274.874	266.332	267.337	216.406	214.062	217.188	230.469	286.562	288.906			123.809	124.892	125.108	172.727	190.282	189.342	186.207	141.505	140.251	178.683
	Myxothiazol	284.375	291.406	283.594	339.844	333.594	331.25							246.708	239.812	239.498	266.771	260.188	201.756	224	201	165	187	124
	Extended Data Fig. 2h
	Treatment	CRL						ETFDH-ko
	Vehicle	123	121	117	137	138	135	313	308	303	330	328	336
	Piericidin A	277	274	278	295	290	293	607	604	594	579	575	570
	Rotenone	280	283	276	290	299	268	555	607	585	576	589	590
	Extended Data Fig. 2i
	Treatment	CRL			ETFDH-ko
	Vehicle	100	102.899	96.6184	100.726	98.5472	101.453
	Etomoxir	189.855	178.261	180.676	92.2518	92.0097	90.799
	- BCAA	186.473	182.609	182.609	144.31	139.952	138.983
	- Glycine	87.4396	89.372	83.0918	116.949	115.981	116.707
	Extended Data Fig. 2j
	CRL	ETFDH-ko	ETF-ko	Triple-ko
	100.485	201.942	204.942	199.942
	103.398	197.573	220.573	190.573
	97.0874	203.398	206.398	201.398
	96.0938	244.531	247.531	242.531
	94.5312	240.625	233.625	238.625
	91.4062	236.719	239.719	234.719
	107.031	257.812	260.812	255.812
	107.812	256.25	279.25	264.25
	105.469	262.5	265.5	260.5
	Extended Data Fig. 2k
		CRL			ETFDH-ko
	CoQ9H2	0.386187	0.423417	0.466574	1.00081	0.832173	0.754956
	CoQ10H2	0.317597	0.26971	0.320175	0.92638	0.66129	0.568047
	Extended Data Fig. 2l
	Treatment	CRL			ETFDH-ko
	Vehicle	100	102.899	96.6184	77.7778	73.913	77.2947
	MitoQH2	100.483	98.3092	101.208	100.725	100.483	99.5169
