# Supplementary material for: An ETFDH-driven metabolon supports OXPHOS efficiency in skeletal muscle by regulating coenzyme Q homeostasis
Source: Nat Metab. 2024 Jan 19;6(2):209–25. doi: 10.1038/s42255-023-00956-y (PMC10896730; doi:10.1038/s42255-023-00956-y)
Supplement: Supplementary file 10 — Statistical source data. [file 42255_2023_956_MOESM10_ESM.xlsx]

## Sheet: Source data - Ext. Data Fig. 4
	Extended Data Fig. 4d
	CRL	CRL + Y271A + G273E
	96.8872	97.459
	104.28	110.561
	97.2763	91.8902
	100.778	101.128
	101.556	101.518
	99.2218	94.0597
	100
	Extended Data Fig. 4e
	CRL	CRL + Y271A + G273E
	868	681
	858	779
	869	796
	833	808
	841	846
	837	844
	899	841
	Extended Data Fig. 4f
	Basal respiration	CRL	ETFDH-ko	CRL + AOX	ETFDH-ko + AOX		Max respiration	CRL	ETFDH-ko	CRL + AOX	ETFDH-ko + AOX		Inhibited respiration	CRL	ETFDH-ko	CRL + AOX	ETFDH-ko + AOX
		90.7018	66	106.566	51			227	190.346	368.109	146.298			26.3225	11.0042	72.487	41.4679
		78.2346	65	175.629	75			256	160.598	229.178	106.694			11.1963	12.1984	36.9758	43.1416
		105.548	36.834	55.7339	82.5651			197.657	108.766	191.441	194.585			20.973	11.3427	60	40.8529
		97	46	93.9021	61			200	85.1427	191.986	198.575			24.8003	11.699	74.5483	50.7781
		76	24	117.196	36			205	120.998	178.299	139.24			14.6687	13.6474	85.8929	72.6823
		101.553	68	118.086	91.0233			225.978	200.538	335.027	140.686			21.1552	13.9297	68.8742	72.9453
		100	69	93.1687	38.8118			170.084	180.205	196.895	130.713			24.3747	25.8664	50.35	31.9057
		77	46	169.41	66			277	108.793	195.88	191.521			19.5545	14.6182	77.3849	65.6046
		80	33.2443	77	71			185.374	27.6539	297.132	184.015			24.9365	29.7362	57.7847	47.102
		98.4715	49		65			215.96	121.447	179.362	108.963			15.6169	16.6065	88.8473	20.2268
	Extended Data Fig. 4g
	Basal respiration	CRL	CRL + AOX	ETFDH-ko + AOX		Max respiration	CRL	CRL + AOX	ETFDH-ko + AOX		Inhibited respiration	CRL	CRL + AOX	ETFDH-ko + AOX
		54.7608	46.4543	50.779			41.6	33.37	35.52			0	16.69	17.3
		41.674	44.3457	57.644			38.09	39.81	38.24			17.35	15.39	19.92
		45.9199	51.1983	43.7545			43.45	45.05	31.42			13.57	17.58	16.52
		39.5564	68.4301	34.8929			33.49	47.22	23.96			17.07	20.79	10.93
		49.4672	69.0358	62.9265			34.97	42.38	40.67			15.89	21.09	19.64
		45.3189	59.3175	51.0887			46.56	37.97	33.96			13.82	18.77	16.31
		45.8908	54.7744	58.7468			36.78	49.32	37.76			10.17	18.51	22.32
		72.5913	69.2633	39.8641			38.19	66.87	29.94			9.13	34.7	11.03
		52.2883	69.612	38.7639			38.42	42.67	36.33			15.69	18.14	13.74
		56.2222	60.9969	55.1762			32.68	37.36	26.79			12.99	16.08	18.59
		46.1112	54.0344	35.9473			39.59	53.93	20.84			11.51	25.2	11.49
		60.2175	74.116	32.0926			33.28	42.54	31.42			13.33	21.45	9.42
		49.6194	63.1422	40.4931			48.3	45.97	33.35			18.43	22.54	12.15
		61.1026	66.5008	46.1913			35.03	39.24	32.23			12.97	16.7	15.06
		59.2796	59.4375	46.2615			34.91	40.22	22.06			14.15	15.01	16.88
		54.3098	38.2596	28.7712			39.46	44.06	22.6			14.67	15.69	10.6
		52.044	65.1794	32.659			35.92	41.07	25.23			12.49	18.36	13.54
		48.8118	59.1075	33.5772				44.9	32.57			17.47	14.16	17.03
		58.0635	46.5514	53.2283				39.42	20.31			12.89	19.27	9.91
		53.5479	65.5079	35.9338				43.01	31.23			12.49	17.8
		45.7904	53.5263	43.1163				34.1					20.89
			60.4635	25.7179
			53.7217	25.4383
