# Supplementary material for: An ETFDH-driven metabolon supports OXPHOS efficiency in skeletal muscle by regulating coenzyme Q homeostasis
Source: Nat Metab. 2024 Jan 19;6(2):209–25. doi: 10.1038/s42255-023-00956-y (PMC10896730; doi:10.1038/s42255-023-00956-y)
Supplement: Supplementary file 11 — Statistical source data. [file 42255_2023_956_MOESM11_ESM.xlsx]

## Sheet: Source data - Ext. Data Fig. 5
	Extended Data Fig. 5a
	ETFA	ETFB	PRODH	GPD2	DLD	DHODH
	-0.808961	-0.173595	0.971266	-1.76286	-0.862807	-0.431395
	-1.03175	-0.143963	1.0496	-1.50462	-0.996152	-0.675198
	-0.734234	-0.0802067	1.2797	-1.64005	-1.0786	-0.310291
	Extended Data Fig. 5b
		PSME2	HSPA12A	SDHB	P3H1	ITIH4	PFKL	SUCLA2	CPT1A	OGFR	COTL1	NDUFB10	SMPDL3B	CS	DNAJA2	CLCN5	PCOLCE	VDAC2	ANXA1	ALDH4A1	TMTC3	PITRM1	ASS1	ATL3	TIAL1	ALDH3A1	BCAT2	VARS1	LUZP1	THOP1	PDHA1	ITGB1	POGLUT2	DVL2	OGT	SHMT2	COL12A1	CD80	PRDX5	MARCKS	HNRNPUL2	LIMA1	MRPL43	RAD21	LAMP1	NDUFB5	BCLAF1	MAP2K1	PRC1
	Log2 FC	1.05658	0.731183	0.321928	0.464668	1.39506	-0.473931	0.356144	0.189034	0.250962	1.95977	0.422233	0.687061	0.565597	-0.785875	0.765535	0.9855	0.948601	0.298658	0.15056	0.659925	0.400538	1.74416	0.286881	0.189034	1.19535	0.176323	0.250962	0.432959	0.411426	0.422233	-0.120294	0.176323	0.250962	0.238787	0.687061	1.32193	-0.340075	-0.943416	0.879706	0.422233	0.887525	0.333424	0.176323	0.201634	0.485427	0.321928	-0.535332	-0.321928
	-Log10 p-value	11.4757	9.36596	8.99668	8.75754	8.53494	8.37916	8.19337	8.19337	8.0403	7.89627	7.89178	7.77673	7.75495	7.65073	7.64532	7.57646	7.56323	7.54289	7.54053	7.5385	7.45681	7.45046	7.43004	7.38772	7.22409	7.19554	7.18862	7.1447	7.1447	7.0979	6.99262	6.98813	6.92266	6.92266	6.87578	6.82929	6.6687	6.66709	6.66028	6.62666	6.57825	6.51699	6.4904	6.46512	6.37286	6.36563	6.36494	6.35441
	Extended Data Fig. 5e
	CRL	LDL-ko	PRODH-ko	DHODH-ko
	104	74.2358	104.803	87.3362
	135	78.6026	87.3362	96.0699
	84	107	87.3362	107
		104.803	56.7686	132
[truncated: 2,387 more columns]
