# Supplementary material for: An ETFDH-driven metabolon supports OXPHOS efficiency in skeletal muscle by regulating coenzyme Q homeostasis
Source: Nat Metab. 2024 Jan 19;6(2):209–25. doi: 10.1038/s42255-023-00956-y (PMC10896730; doi:10.1038/s42255-023-00956-y)
Supplement: Supplementary file 12 — Statistical source data. [file 42255_2023_956_MOESM12_ESM.xlsx]

## Sheet: Source data - Ext. Data Fig. 6
	Extended Data Fig. 6a
	CRL	M4	M3	M2	M9
	57.6	11.7	28.8	30.3	32.1
	58	19.2	30	28	30
	55	13.2	23	32	31
	Extended Data Fig. 6d
		CRL					ETFDH-ko
	ETFDH-UQCRC2	253	216	209	157	178	2	4	5	3	7
	ETFDH-COQ2	113	118	93	105	70	5	4	6	1	8
	UQCRC2-COQ2	65	36	40	22		5	7	9	6	1
