# Supplementary material for: An ETFDH-driven metabolon supports OXPHOS efficiency in skeletal muscle by regulating coenzyme Q homeostasis
Source: Nat Metab. 2024 Jan 19;6(2):209–25. doi: 10.1038/s42255-023-00956-y (PMC10896730; doi:10.1038/s42255-023-00956-y)
Supplement: Supplementary file 13 — Statistical source data. [file 42255_2023_956_MOESM13_ESM.xlsx]

## Sheet: Source data - Ext. Data Fig. 7
	Extended Data Fig. 7b
		Vehicle				Riboflavin
	CRL	100	97	101	95	100	98	111
	M9	196.823	186	165		198.723	188	177
	M4	141.047	140	139		127.078	147	135
	M3	125.246	120	130		128.246	120	130
	M2	131.031	120	142		121.999	140	144
	Extended Data Fig. 7c
	Treatment	CRL						ETFDH-ko
	Vehicle	98.4615	95.7692	91.9231	106.923	107.308	104.231	276.923	289.231	293.077	257.308	247.692	244.615
	Riboflavin	98.4615	94.97	94.97	88.6852	92.1768	90.7801	276.923	276.923	275.458	268.132	272.527	270.33	279.121
	Q10H2	105.588	99.9457	103.785	98.4567	96.7873		298.583	275.865	295.653	319.633
	4-CBA (3 mM)	80	76.1538	75.7692	113.077	110.385		246.923	246.154	239.231
	4-CBA (10 mM)	78.5814	74.9645	98.5843	112.965	111.693		173.846	167.308	191.923
	COQ2-ko	88.4615	88.8462	88.0769	96.5385	95	92.3077	150.385	141.923	145	156.923	161.923	156.923
	Extended Data Fig. 7e
	CRL	4-CBA
	138.48	70.16
	131.12	58.81
	149.64	62.37
	Extended Data Fig. 7f
	CRL	ETFDH-ko
	138.48	133.66
	131.12	120.1
	149.64	88.907
		80.906
		81.7
	Extended Data Fig. 7g
	CRL	ETFDH-ko	ETFDH-ko + 4-CBA
	0.490956	0.464446	0.528305
	0.545315	0.54473	0.595476
	0.403639	1	0.997202
	0.386187	0.832173
	0.423417	0.754956
	0.466574
