# Supplementary material for: An ETFDH-driven metabolon supports OXPHOS efficiency in skeletal muscle by regulating coenzyme Q homeostasis
Source: Nat Metab. 2024 Jan 19;6(2):209–25. doi: 10.1038/s42255-023-00956-y (PMC10896730; doi:10.1038/s42255-023-00956-y)
Supplement: Supplementary file 14 — Statistical source data. [file 42255_2023_956_MOESM14_ESM.xlsx]

## Sheet: Source data - Ext. Data Fig. 8
	Extended Data Fig. 8b
	Females	wt	Etfdh-/-		Males	wt	Etfdh-/-
		-2.05	-2.79			-3.04	-1.86
		-3.01	-3.31			-2.64	-2.24
		-1.64	-2.29			-2.16	-1.09
		-2.24	-3.68			-2.41	-2.99
		-2.64	-2.95			-2.98	-4
		-2.16	-3.24
	Extended Data Fig. 8c
	Females	wt						Etfdh-/-
	Fed	40	40	40	40	40	40	40	40	40	40	40	40
	Fasting	40	40	40	40	40	40	32	40	24	16	16	24
	Males	wt					Etfdh-/-
	Fed	40	40	40	40	40	40	40	40	32	40
	Fasting	40	40	40	40	40	8	16	32	24	32
	Extended Data Fig. 8d
	Females	rpm	wt						Etfdh-/-
		8	60	60	60	60	60	60	60	60	60	60	60	60
		16	60	60	60	60	60	60	60	60	60	60	115	60
		24	60	60	60	60	60	60	60	60	60	102	129	60
		32	60	60	60	60	60	60	114	131	141	240	240	53
		40	60	60	60	60	60	60	53	80	240	240	240	240
	Males	rpm	wt					Etfdh-/-
		8	60	60	60	60	60	60	60	60	60	60
		16	60	60	60	60	60	270	60	60	60	60
		24	60	60	60	95	60	240	92	60	113	115
		32	60	60	60	60	60	240	240	100	203	60
		40	60	60	60	60	60	240	240	155	240	148
	Extended Data Fig. 8e
	All	wt											Etfdh-/-
	Fed	60	60	60	60	60	60	60	67	60	60	60	60	95	60	60	60	87	180	60	60	232	60
	Fasted	60	60	60	60	60	60	60	60	60	60	60	114	131	141	240	240	240	240	240	100	203	60
	Female	wt						Etfdh-/-
	Fed	60	60	60	60	60	60	60	95	60	60	60	87
	Fasted	60	60	60	60	60	60	114	131	141	240	240	240
	Male	wt					Etfdh-/-
	Fed	60	67	60	60	60	180	60	60	232	60
	Fasted	60	60	60	60	60	240	240	100	203	60
	Extended Data Fig. 8f
	All	rpm	wt											Etfdh-/-
		8	1	1	1	1	1	1	1	1	1	1	1	1	1	1	1	1	1	1	1	1	1	1
		16	1	1	1	1	1	1	1	1	1	1	1	1	1	1	1	2	1	6	1	1	1	1
		24	1	1	1	1	1	1	1	1	1	2	1	1	1	1	6	6	1	6	6	1	2	2
		32	1	1	1	1	1	1	1	1	1	1	1	3	3	6	6	6	6	6	6	2	6	1
		40	1	1	1	1	1	1	1	1	1	1	1	6	4	6	6	6	6	6	6	6	6	6
	Female	rpm	wt						Etfdh-/-
		8	1	1	1	1	1	1	1	1	1	1	1	1
		16	1	1	1	1	1	1	1	1	1	1	2	1
		24	1	1	1	1	1	1	1	1	1	6	6	1
		32	1	1	1	1	1	1	3	3	6	6	6	6
		40	1	1	1	1	1	1	6	4	6	6	6	6
	Male	rpm	wt					Etfdh-/-
		8	1	1	1	1	1	1	1	1	1	1
		16	1	1	1	1	1	6	1	1	1	1
		24	1	1	1	2	1	6	6	1	2	2
		32	1	1	1	1	1	6	6	2	6	1
		40	1	1	1	1	1	6	6	6	6	6
	Extended Data Fig. 8g	wt							Etfdh-/-
	Fed	65	20						36	65
	Fasted	120	23	120	45	39	9	7	12	6	15	31	10	1	32
